# Supplementary material for: Evaluating the Perceived Health-Related Effectiveness of ‘The Daily Mile’ Initiative in Irish Primary Schools
Source: Healthcare (Basel). 2024 Jun 27;12(13):1284. doi: 10.3390/healthcare12131284 (PMC11240888; doi:10.3390/healthcare12131284)
Supplement: Supplementary file 1 [file healthcare-12-01284-s001.zip]

Archive with 3 entries (3 files):
- File S1_Questionnaire information.pdf
- File S2_Questions from interviews and focus groups.pdf
- Table S1_School sex classification of questionnaire participants.pdf
